# Supplementary material for: Kinetics of Oil Absorption and Moisture Loss during Deep-Frying of Pork Skin with Different Thickness
Source: Foods. 2021 Dec 6;10(12):3029. doi: 10.3390/foods10123029 (PMC8702101; doi:10.3390/foods10123029)
Supplement: Supplementary file 1 [file foods-10-03029-s001.zip]

Archive with 1 entries (1 files):
- foods-1458680-supplementary.pdf
